# Supplementary material for: Ocular Blood Flow Measurements in Healthy White Subjects Using Laser Speckle Flowgraphy
Source: PLoS One. 2016 Dec 13;11(12):e0168190. doi: 10.1371/journal.pone.0168190 (PMC5154568; doi:10.1371/journal.pone.0168190)
Supplement: S1 Table — This file contains all data analyzed in the present study. (XLSX) [file pone.0168190.s001.xlsx]

## Sheet: Rawdata
Subject ID	Age (years)	Sex (female=0; male=1)	BMI (kg/m^2)	Systolic blood pressure (mmHg)	Diastolic blood pressure (mmHg)	Heart Rate (beats per minute)	Mean arterial pressure (mmHg)	Ocular perfusion pressure (mmHg)	Pulse Pressure Amplitude (PPA)	Intraocular Pressure (mmHg)	Manifest Refraction Spherical Equivalent (diopters)	LOCS Grading		Measurement 1 Miosis											Measurement 2 Miosis											Measurement 3 Miosis												Measurement 1 Mydriasis
														MA (MBR of total optic nerve head area)	MV (MBR of vascular area)	MT (MBR of tissue area)	BOT (Blow out time)	BOS (Blow out score)	Skew	ATI (Acceleration time index)	Rising Rate	Falling rate	FAI (Flow acceleration index)	RI (Resistivity index)	MA (MBR of total optic nerve head area)	MV (MBR of vascular area)	MT (MBR of tissue area)	BOT (Blow out time)	BOS (Blow out score)	Skew	ATI (Acceleration time index)	Rising Rate	Falling rate	FAI (Flow acceleration index)	RI (Resistivity index)	MA (MBR of total optic nerve head area)	MV (MBR of vascular area)	MT (MBR of tissue area)	BOT (Blow out time)	BOS (Blow out score)	Skew	ATI (Acceleration time index)	Rising Rate	Falling rate	FAI (Flow acceleration index)	RI (Resistivity index)		MA (MBR of total optic nerve head area)	MV (MBR of vascular area)
1	20	0	23.4375	112	72	67.5	85.3333	40.8889	40	16	-0.75	0		25	43.6	13.5	53	70.9	12.4	26.7	12.6	12.7	2.7	0.43	27	47.3	15	51.3	72.7	13.3	23.8	12.8	12.6	2.5	0.41	25.3	46.3	14.2	55.4	71.8	12.2	27.9	14.3	12.9	2.6	0.42		24.9	43.5
2	31	1	27.4717	130	77	79	94.6667	51.1111	53	12	-0.25	0		22.1	45.6	12.5	52.8	79.9	11.3	23.4	11.1	13.2	1.6	0.32	23.4	47.3	11.9	55	81	10.2	27.3	9.9	12.1	1.4	0.3	24.5	51.3	13.2	59.2	81.1	8.5	27	11	11.8	1.5	0.3		23.4	41.8
3	72	1	29.668	142	94	68.5	110	55.3333	48	18	0.5	1		24.8	45.3	14.3	48.1	72	10.8	35.7	11.7	14.3	2.3	0.42	25.7	47.3	14.7	45	71.4	14	31.5	12.2	14.2	1.8	0.43	26	44	13.8	46.5	72.1	13.1	32.8	12.7	13.9	1.8	0.42		27.3	45
4	72	0	24.8016	139	67	58	91	46.6667	72	14	1.75	1		22.5	39.3	13.1	41.6	62.3	13.7	35.6	12	14.5	1.6	0.51
5	51	1	22.7244	142	80	50.5	100.667	54.1111	62	13	-3.375	0		24.6	52.2	14.3	43.9	71.4	15.6	25.1	14.6	14.7	1.7	0.43	24.3	49.3	13.7	45.5	70.5	16.7	24	13.5	14.4	2.1	0.43	26.3	45.5	13.4	42.6	70.1	15.5	26.9	11.6	14.2	2	0.44		25.7	41.1
6	31	0	26.2336	109	77	92.17	87.6667	47.4444	32	11	0	0		30.3	55.3	14.1	60.2	84	8.3	35.7	11.9	11.8	1.4	0.25	27.6	45.5	10.7	58.5	82.7	8.9	31	11.4	11.3	1.5	0.28	23.5	41	10.3	63	85.7	6	35.9	12	9.9	1	0.25		25.6	40.5
7	76	1	29.9616	147	88	69.17	107.667	57.7778	59	14	0	2		16.1	32.6	9.4	46.9	70.5	14.3	31.1	11.6	13.8	2.2	0.43	18.9	37.2	9.2	46.2	74.2	13.6	31.1	12.5	13.8	1.2	0.39	18.6	37.2	9.1	43	73.7	15.3	29.1	11.7	14.3	1.3	0.4		16.2	31.1
8	68	1	30.3871	131	81	67.5	97.6667	50.1111	50	15	-0.5	2		18.7	31.6	12.4	41.9	71.6	16.6	24.7	10.4	15.9	2.3	0.42	23	42.7	13.4	42.6	68.7	15.2	27.1	11.8	14.5	2.2	0.45	24.2	40.5	14.7	47.5	67.7	13.9	28.7	12.2	13.4	2.5	0.45		26.8	41
9	76	0	19.9481	161	83	70	109	57.6667	78	15	0.25	1		17.9	31.8	9.9	47.6	64.9	14.7	28.1	13.2	14.5	2.2	0.45	18.8	36	11.2	42.7	65.8	13.6	35.5	12.2	14.7	2	0.48	18.3	33.6	10.4	43.9	65.1	13.1	34.4	12	14.3	1.9	0.49		19.4	37.3
10	74	0	35.1562	110	67	59	81.3333	43.2222	43	11	1.5	0		24.2	45	12.6	38.4	64.1	15.4	29.5	12.2	14.7	1.7	0.5	23.3	40	10.9	39.5	67.7	16.6	31.3	11.6	15.5	1.4	0.46	21.2	39.2	10.2	39.5	64.9	16.3	29.9	11.8	15.2	1.4	0.49		22	41.8
11	20	0	21.0938	115	71	71.5	85.6667	45.1111	44	12	-1.5	0		27.1	49.9	14.5	58.4	75.9	10.1	24.2	12.1	11	2.4	0.37	27.8	51.3	14.5	61.6	78.4	8.8	25.1	11.6	9.9	2.3	0.35	27.5	49.2	13.8	58.9	76.3	9.8	24.5	12.7	10.9	2.2	0.38		27.3	48.5
12	74	0	24.4898	142	81	78.17	101.333	56.5556	61	11	2.5	1		20.5	41.1	10.3	53.9	75.6	10.1	32.8	13.9	12.1	1.2	0.39	20.3	41.5	10.6	47.1	73.9	12.2	30.8	11.3	13.1	1.3	0.4	21.6	44.7	11.2	51.8	75.8	10.9	34	11.7	12.7	1.6	0.37		22.1	45.9
13	40	0	24.3865	124	75	72	91.3333	46.8889	49	14	0	0																																				22.6	34.8
14	27	0	20.3223	102	66	74.5	78	41	36	11	0	0		34.6	47.8	17.7	54.3	74.9	11.1	33	13.4	12.8	2.4	0.38	33.6	49.3	18.2	50.7	75.7	12.4	28.5	12.5	12.6	2.5	0.38	35.7	52.4	18.8	54.5	75.5	11.4	29	13.4	12.5	2.7	0.39		32.3	44.9
15	76	0	20.5986	131	91	70.8	104.333	59.5556	40	10	-0.25	0		17.2	28.2	13.7	47.7	77.3	11.3	38.6	13.2	14.1	1.2	0.36	17.5	28.8	12.1	43.8	79.2	10.2	35.9	10.6	14.2	1.1	0.32	16.8	26.8	13.5	48.1	77.4	12.9	31.5	12.2	13.8	1.5	0.35		17.8	33.6
16	43	0	34.6746	142	91	88	108	62	51	10	0	0		30.7	45.6	17.3	52.4	78.3	11.6	31.9	13.6	12.9	2.3	0.32	28.8	43.1	15.7	47.6	82.6	13.1	31.9	11.2	14.3	1.7	0.27	28.3	43.8	16.1	51.7	79.2	10.5	35.8	12.5	12.5	2.1	0.33		28.8	43.3
17	31	1	24.5675	134	81	78.33	98.6667	54.7778	53	11	0	0		20.2	42.4	11.1	58.1	80.6	9.6	29.3	12.2	11.7	1.4	0.31	19	45.3	12.3	59.2	80.3	8.9	30.8	11.9	11.8	1.4	0.32	21.3	49.1	12.8	56.7	80.4	10.3	30.8	12.3	12.2	1.4	0.31		19	40.9
18	52	1	22.7147	129	85	78.5	99.6667	55.4444	44	11	-1.375	1		18.4	32.8	9.3	54.5	79.3	10.6	26.4	11.6	12.7	1.5	0.33	20.4	36.1	10.2	54.1	79.8	11	28.1	11.7	12.4	1.5	0.32	20.4	35.4	9.6	56.9	79.8	9.5	29.4	11.9	12.3	1.4	0.33		19.7	34
19	53	0	32.716	136	88	94.17	104	56.3333	48	13	-0.75	1		23.6	46.5	12.8	29.3	77.2	13.5	29.8	12.3	16.7	1.9	0.32	24.1	43.2	11.3	50.8	76.8	12.1	33.1	12.2	13	1.9	0.35	24.4	49.2	12.6	44.8	76.9	12.2	33.7	11.9	13.3	1.9	0.36		25.1	51
20	73	0	28.3447	125	77	66.4	93	50	48	12	1.25	1		17.9	34.5	12.6	49.8	70	12.3	32	12.4	13.3	1.5	0.44												16.6	29.8	11.7	45.8	68.8	14.6	31.1	13.4	14.2	2	0.46		17.5	32.4
21	79	1	27.7634	143	84	65.5	103.667	53.1111	59	16	1.75	2		19.4	33.9	9.7	43	72.6	14.7	27.9	11.9	13.8	1.6	0.42	18	30	9.1	42.4	71.3	15.5	27.7	12.2	14.1	1.7	0.43	18.3	30.6	9.9	42.7	73.8	15.6	29	12.3	14.2	1.8	0.4		18.2	31.9
22	20	1	19.4943	128	67	66	87.3333	43.2222	61	15	-1.25	0		26.9	45	15	58.8	79.8	9.7	23.7	11.3	12.3	2.1	0.33	27	42.6	14.2	55.2	76.4	9.4	16.1	9.5	12	2.8	0.36	25.6	44.6	15.3	51.8	77.6	12.1	21.9	10.6	13.1	2.1	0.35		26.1	41.5
23	43	0	22.4059	127	74	66	91.6667	49.1111	53	12	-0.375	0		28.9	51	14.3	49.4	74	14.1	26.4	12.9	13.2	2	0.4	31.1	51.5	14.1	49.4	75.2	12.8	29.9	13	13	2	0.38	32.4	48.2	14.1	47.5	73.2	14.5	27.2	12.8	13.7	2.1	0.41		31.2	53.7
24	45	0	30.8463	120	79	78.83	92.6667	51.7778	41	10	0	0		20.1	35.1	9.2	56.9	81.2	8.6	32.2	11.5	11.5	1.2	0.31	19.3	35.7	8.7	56.7	81.5	8.3	31.6	11.3	10.6	1	0.31	19.1	42.1	9.8	56.6	80.5	9.2	31.2	12.1	11.6	1.2	0.32		20.5	40.8
25	29	1	33.241	144	94	67.17	110.667	59.7778	50	14	-0.5	0		28.2	57.3	14.4	51.3	79.9	13.3	27.2	12.3	13.6	1.4	0.32	27.7	54	13.7	49.8	79.7	12.9	26.1	12	13.3	1.4	0.32	27.3	52.5	13.7	50.2	80.8	14.1	22.7	13.1	13.2	1.5	0.31		27.5	53.4
26	51	1	20.7157	101	75	74.5	83.6667	44.7778	26	11	-0.75	1		34.7	48.9	17.4	53.4	77.2	12.8	26.7	13.2	12	3	0.36	29.7	47.3	18.4	52.7	77.9	12.2	31.5	13.1	12.5	2.3	0.34	33.7	55.4	18.4	50.6	78.3	12.7	26.8	13.1	12.4	2.6	0.35		32.4	51.9
27	43	1	23.8751	120	74	64.83	89.3333	47.5556	46	12	0	0		27.8	41.9	14.1	50.6	74.1	13.4	24.5	12.9	12.9	2.5	0.39	28.8	47.8	16	50.2	77.3	12.3	26.1	11.3	12.4	2.1	0.35	31.5	51.4	16.6	49.4	77	13.8	24.3	11.9	12.8	2.4	0.37		29.7	50.5
28	46	1	25.9259	122	85	73.5	97.3333	52.8889	37	12	-0.25	0		21.6	39	10.9	55.4	80.7	11	29.4	12.4	12.2	1.4	0.31	21.6	40	11.4	60.6	84.2	7.3	30.7	11.8	11	1.6	0.27	21.9	39.2	11	52.9	82.1	10.6	30.3	11.9	12.1	1.3	0.29		24.2	39.1
29	59	0	25.204	132	81	76.67	98	51.3333	51	14	-1.75	1		14.4	28	6.9	48.9	76.1	11.5	37.1	13.2	14.1	1.2	0.37	14.6	29.6	7.6	49.3	75.2	11.2	37.1	13.2	13.8	1.1	0.38	14.4	28.4	7.3	49.8	76.4	11.4	36.5	13.3	13.2	1.1	0.37		13.2	26.4
30	24	1	24.8356	133	76	74.33	95	53.3333	57	10	-0.5	0		28.2	60.1	15.5	58.3	82.5	9.1	25.6	10.4	11.9	1.5	0.28	26	58.7	14.8	56.1	81.6	9.7	25.3	11.1	12.6	1.3	0.3	28.5	62.2	16.2	55.7	83.2	10.3	26.2	10.4	12.6	1.3	0.27		27.9	59.3
31	41	1	21.7776	112	76	66.33	88	41.6667	36	17	-2.75	0		17.2	35.7	9.6	52	75.3	12.7	24	11.9	13	1.7	0.38	18.5	41.8	10.2	51.7	74	12.2	23.6	11.2	13.4	1.6	0.39	18.7	42.6	10.1	54	75.2	11.8	22.6	11.5	12.7	1.8	0.38		17.1	38.3
32	25	0	22.5981	114	73	66.83	86.6667	47.7778	41	10	0	0		29.6	45.2	18.2	51	74.9	13.2	28.4	13.4	13.8	2.4	0.39	30	45.2	18	51.9	74.7	12.7	29.5	13.2	13.1	2.4	0.39	28.6	44	16.7	49.8	72.4	13.6	26.8	13.7	13.4	2.6	0.42		27	40.9
33	37	1	25.5922	115	74	78.17	87.6667	46.4444	41	12	0	0		24.7	46.2	11	57.5	77.9	10.7	25.3	11.6	12.1	1.7	0.35	22.5	39.4	9.6	55.2	77.6	11.3	24.4	10.4	12.8	1.7	0.35	22	42.4	10.3	53.6	78.1	12	26.1	11	13.1	1.7	0.34		22.1	45.8
34	47	0	30.1021	126	79	69.17	94.6667	46.1111	47	17	-0.375	1		24.7	49.5	13.3	50.6	76.9	10.7	33.9	12.9	13.2	1.4	0.35	25.6	53.7	14.2	48.5	78.3	10.7	36.1	11.4	13	1.4	0.34	25.6	53.7	13.6	54.6	77.9	10	33.9	13.1	12.6	1.4	0.36		25.4	50.7
35	27	1	22.7903	135	95	61.33	108.333	58.2222	40	14	-0.75	0		21.1	38.7	10.4	54.4	80.8	11.5	23.1	13.7	11.8	1.3	0.31	23.1	39.8	11	56.8	80.9	11.7	23.6	13.4	11.5	1.6	0.31	23.3	43.2	11.8	56.9	76.8	12.4	21.4	14.7	11.6	1.7	0.36		22.1	36.4
36	52	1	24.4646	137	81	63.83	99.6667	52.4444	56	14	-0.625	1		18.5	35.7	11.4	45	75.3	14.3	28.8	13.8	14.1	1.3	0.37	17.5	33.3	11	41.3	67.9	12	33.5	12.3	14.4	2.3	0.45	17	30.9	10.8	51.6	74.9	12.5	30.2	14.4	13	1.6	0.39		19.8	35.3
37	42	0	31.2394	117	88	90.17	97.6667	52.1111	29	13	0	0		28.2	43.1	15.7	56.5	83.2	10	33	12.6	11.8	1.8	0.28	26.9	37	14.4	58	83.3	9.5	33.1	12.6	11.5	1.7	0.27	26.9	41.3	16.9	52.4	83.7	10.7	35.1	13.3	12.5	1.6	0.27		26.6	44.2
38	65	0	27.3438	125	89	76	101	55.3333	36	12	1	2		24.1	48	14	52.9	78.1	10.8	31.2	11.5	12.8	1.4	0.34	25.1	48.9	14.1	49.8	77.7	13.3	30.8	13	13.5	1.5	0.35	26.1	47.9	13.3	43.9	77.2	14	34.4	11.6	14.5	1.4	0.34		25.4	49.4
39	22	1	24.5693	135	78	85.5	97	48.6667	57	16	-0.5	0		26.3	55.6	11.9	55	77	12	25.1	11	12.9	2	0.36	25.3	56	11.9	55	77.1	11.5	25.7	11.3	12.7	1.9	0.36	25.1	55.7	11.7	56.9	76.4	11.3	25.4	10.8	12.4	2	0.36		27.2	60.7
40	52	1	24.2123	143	87	60.67	105.667	59.4444	56	11	0	2		20.5	44.9	12	44.1	74.5	13.7	31.7	13.3	14.6	1.2	0.39	21.1	37.8	10.4	45	76.1	15.5	27.3	12.4	13.9	1.6	0.38	20.2	43.5	11.6	44.3	74.5	13.2	27.3	11.6	13.5	1.2	0.39		19.4	42.1
41	50	0	33.2621	141	95	49.83	110.333	57.5556	46	16	0.5	0		25	51.2	13	46.3	71.8	7.7	40.5	11.9	13.5	1.1	0.42	23.5	45.9	12.3	40.5	70.8	14.5	28.2	10.5	14.4	1.3	0.43	23	46.9	12.2	41.6	72.9	15	29.3	12.1	14.8	1.4	0.4		24.1	48.7
42	48	1	24.5351	131	80	63.17	97	52.6667	51	12	-1.75	0		29.5	39.6	13.4	55	78.1	10.9	28.3	12.8	11.8	2	0.34	30.8	48.8	16.3	48.3	78.8	14.1	25.5	12.8	12.9	2.1	0.34	27.8	46.9	15.6	48	75.1	13.5	24.7	12.2	13	2.1	0.38		29.8	52.2
43	34	1	26.8122	128	81	60.83	96.6667	52.4444	47	12	-4.75	0		20.9	38.8	10	48.5	74.4	14.4	25.1	13.3	13.4	1.8	0.39	19.5	35.4	9.2	50.2	74.1	13.7	25.9	13.7	12.8	1.7	0.4	21.6	41	10.3	50.2	76.8	14.2	27.6	14.4	13.2	1.7	0.37		21.5	42.2
44	48	0	24.2123	124	79	61.33	94	52.6667	45	10	0.5	1		22.4	43.7	14.6	44.1	73.2	14.8	31	12.6	14.4	1.5	0.4	21.6	43.2	14.4	46.9	74.6	12.8	30.6	12.1	13.8	1.3	0.39	22	36.8	12.4	45.2	73.1	13.6	30.6	11.9	14.1	1.4	0.4		25.7	38.9
45	36	1	30.4367	134	81	65	98.6667	51.7778	53	14	0	0		31.7	42.9	18	48.3	77.1	14.7	24.5	12.8	13.3	2.6	0.36	30.6	39.1	15.6	52.2	76.2	13.4	21.5	11.8	12.8	2.7	0.37	30.7	40.5	16.8	52.7	78.1	12.6	24.9	11.5	12.8	2.4	0.34		28.2	39.5
46	22	1	21.847	125	70	64	88.3333	42.8889	55	16	-0.5	0		37.5	53.5	19.9	51.7	72.5	13.6	22.1	11.5	12.3	3.1	0.42	36.3	49.6	17.6	51	74.5	12.8	19.2	11.3	12.4	2.9	0.39	37.5	53.6	19.4	55.2	77.5	12	24.9	13.3	11.8	2.8	0.36		32.3	47.9
47	72	0	28.9811	123	82	65.75	95.6667	50.7778	41	13	2.5	2													19.9	31.3	10	44.8	72.1	14.5	31.4	12.5	14.3	1.5	0.42													21.3	35.5
48	58	0	28.3604	131	94	72	106.333	57.8889	37	13	-1.875	1		22.6	48.6	12.6	50.2	81.2	9.9	33.5	10.9	12.4	0.9	0.31	19.6	41.2	11	51.1	81	10.8	33.3	11.8	13.1	0.9	0.3	18.3	36.6	11.7	48.2	81.8	10.8	32.7	12.2	12.7	0.8	0.3		23.4	48.9
49	47	0	23.7812	107	66	74.17	79.6667	32.1111	41	21	0.75	0		26.5	40.4	14.2	51.6	71.8	11.9	33	13.1	13.3	2.5	0.43	25.4	36	12.6	51.6	72.4	12.7	31.2	13.9	13.4	2.3	0.42	25	34.2	12.2	52.9	73.2	11.8	32.1	13.6	12.7	2.4	0.41		25.4	36.7
50	39	0	25	110	72	69.83	84.6667	45.4444	38	11	-0.5	1		39.3	53.5	16.6	48.2	68.6	13.4	29.5	12.4	13.7	2.8	0.46	37.9	55.6	17.3	54.8	74.2	8.7	34.1	12.3	11.6	1.7	0.4	39.9	57.4	18.2	47.2	73.4	13	28.6	11.8	13.8	2.5	0.4		35.5	60.6
51	62	0	26.4915	147	87	64.5	107	55.3333	60	16	1	1		23.3	43.8	12.4	41.8	68.6	14.1	32.3	11.5	14.4	1.5	0.45	22.9	43.6	11.4	41.3	65.9	15.5	29.9	12.2	14.8	1.7	0.49	22.6	41.9	11.3	42.4	66.1	14.7	30.6	11.8	14.4	1.6	0.48		24.2	48.7
52	52	0	21.4844	103	73	65.5	83	44.3333	30	11	-1.375	1		37.7	51.9	18.2	44.1	72.9	14.5	30.3	12.9	13.8	2.1	0.41	36.8	51	17.6	45.8	72.2	14.4	28.7	12.4	14.1	2.3	0.42	36.3	49.6	17.6	47.1	73.5	14.5	28.7	13.2	14	2.4	0.4		35.8	48.4
53	53	0	19.8141	113	66	58.5	81.6667	44.4444	47	10	1	1		18.4	49.3	8.7	53.2	72.8	12.4	24.9	13.7	12.3	1.3	0.42	17.6	46.8	8.4	49.8	77.6	11.2	28.5	11.4	11.9	0.7	0.36	17.4	46.7	8.7	46.4	78.7	13.8	28.2	15	14	1	0.33		20.1	54.1
54	22	0	22.0386	120	77	77.17	91.3333	49.8889	43	11	-0.25	0		33.7	45.8	15.8	50.6	75.8	12.4	32.5	13.5	13.1	2.4	0.38	35.4	59.9	19.5	59.2	81.3	7.9	36.6	13.5	12	1.8	0.3	33.6	54.2	17.7	53.6	77.6	11.1	32.7	13.1	13	2.2	0.35		34.6	46.7
55	32	1	18.7565	124	71	76.5	88.6667	48.1111	53	11	0	0		25.3	39.7	11.8	51.1	81.6	11.9	25.8	11.9	14.3	1.4	0.29	26.4	42.3	12.9	59.7	83.8	8.9	23.8	10.1	10.8	1.1	0.27	27.9	45.2	13.4	53.8	82.1	10.7	26.7	11.3	12.9	1.6	0.3		27.6	44.5
56	62	0	24.4473	136	80	79	98.6667	53.7778	56	12	1.5	1		22.1	39.3	10.2	53.7	75.3	10	32.3	12.8	12.4	1.6	0.39												21.8	40.9	10.1	48	76.2	12.6	32.1	12.4	13.3	1.5	0.37		22.6	42
57	58	1	28.7105	124	95	77.67	104.667	53.7778	29	16	2.875	1		29.1	39.8	14.6	51.7	79	11.8	31.8	12.7	12.9	2	0.33	29.6	41.2	14.6	49.3	77.5	13.2	31.3	12.1	13.6	2	0.35	29.4	40.4	14.4	50.2	77.7	12.4	31.8	12.2	13.3	2	0.34		28.1	39.5
58	72	1	22.3863	140	82	59.33	101.333	49.5556	58	18	2.5	1		27.6	46.6	14.4	42.3	60.6	16.5	27.4	12.8	14.7	2.9	0.54	26.5	43.8	14	40.2	59.6	17.8	25.1	12.4	14.9	3	0.54	25.8	48.5	15.5	42.3	60	16.4	26.7	11.7	14.5	2.9	0.54		25.8	44.5
59	45	1	31.0204	140	95	65.5	110	58.3333	45	15	-0.125	0		30.1	48.7	15.7	48.6	79.9	13.3	29.5	12.2	13.4	1.6	0.32	30.9	54.5	16.6	51	80.4	12.3	29.5	12.4	13.1	1.6	0.32	30.5	46	15	48.7	83.8	12	34.9	11.9	13.5	1	0.25		29.6	54.8
60	73	1	24.2803	116	81	61.67	92.6667	52.7778	35	9	1.75	1		21.8	34.6	10.9	43.2	67.1	14.9	26.9	12.2	14.2	2.1	0.47	21.2	32.9	10.1	44.1	67.5	15.7	26.7	12.4	14.4	2.1	0.47	20.8	34	10.2	42.7	66.9	15.3	26.3	12.6	14.2	2	0.48		23	39.3
61	46	1	32.6531	152	95	80	114	63	57	13	0.5	1		30.6	47.9	16.6	53.6	81.2	10.7	36	13.9	13.1	1.8	0.31	29.4	47.1	16	53.6	79.6	11	35.1	13.9	13.6	1.8	0.33	28.7	46.3	16.3	51.6	82.6	11.4	30.3	12.3	13	1.8	0.29		22.2	35.9
62	62	0	22.3081	114	69	59.33	84	46	45	10	-4.125	2		28.3	41	15.5	44.7	68.3	13.9	27.8	12.4	13.9	2.2	0.47	28.1	40.6	15.2	44.1	68.6	15.7	27.8	12.5	14.5	2	0.45	27.1	38.4	14	42.3	65.7	14.4	30.6	12	14.8	2	0.48		29.7	43.5
63	24	0	18.1662	115	71	86.67	85.6667	44.1111	44	13	-4	0		29.7	50.4	16.8	59.2	80.8	9.8	27.2	11.7	11.9	2.2	0.3	27.2	45.3	15.5	60.2	81.7	8.8	28.7	10.9	11.3	2.2	0.29	27.8	46.8	15.4	58.1	79.3	9.4	30.9	12.3	12	2.1	0.33		30.7	45.2
64	49	0	28.0863	128	92	70.17	104	56.3333	36	13	-4	1		22.9	39.2	11.8	49.4	79.5	13.9	27	13	13	1.6	0.33	24.8	45	12.9	48.2	79.2	12.7	28.7	12.5	13.4	1.5	0.33	22.9	40.6	12.1	50.6	80.1	12.7	29.5	12.3	13.1	1.2	0.32		22.3	45.2
65	27	0	19.4674	119	73	58.5	88.3333	47.8889	46	11	-0.75	0		29.7	47.7	12.8	48.4	73.7	12.2	30.6	12.2	13	1.4	0.4	30.3	47.5	12.3	47.6	72.6	12.3	30.3	11.5	13.1	1.5	0.4	30.1	48.1	12.5	49.1	72.4	12.3	28.1	12.3	12.9	1.7	0.42		30.2	49.1
66	45	1	25.963	125	65	62.17	85	46.6667	60	10	0	0		23.6	37.9	11.9	52	76.2	13.1	21.8	11.9	12.7	2.1	0.37	22.5	40.8	12.8	52	75.4	13.4	20.6	12.1	12.6	2.1	0.38	22.5	41.6	13	53.1	75.6	12.8	22.1	12.6	12.4	2.1	0.38		24.7	39.4
67	54	1	31.0735	143	87	62.83	105.667	59.4444	56	11	-0.25	1		20.7	39.3	13.5	52.9	81.6	10.6	30.7	11	13.6	1.2	0.28	19.8	37.1	11.4	49.1	77.7	15.5	24.6	12.9	14.4	1.6	0.34	14.1	25.8	9.1	52.4	82.3	10.4	24.4	10.7	12.1	1.2	0.29		16	28
68	19	0	19.2336	126	74	94	91.3333	49.8889	52	11	-0.875	0		28.3	52.7	14.9	58.4	79.7	8.7	33.5	11.6	11.3	2.2	0.32	27.5	47.2	13.9	62.7	80.6	8.7	31.7	11.7	11	2.1	0.31	27	48.4	14	59.6	78.7	9.6	30.4	11.6	11.4	2.3	0.33		28.2	51.8
69	67	1	28.6801	128	77	62.17	94	48.6667	51	14	0.75	1		21.1	37	11.6	45	73.9	14.2	28.8	12.9	13.9	1.7	0.4	21.2	39	12.3	48.3	76.1	14.4	28.7	13.1	14	1.5	0.36	21.6	38.1	11.9	45.2	74.7	14.8	27.4	12.7	13.9	1.5	0.39		19.9	35.7
70	72	0	27.2392	140	97	79.33	111.333	64.2222	43	10	0.25	Pseudophakic																																				25.4	40.8
71	51	0	23.1405	100	66	78.5	77.3333	39.5556	34	12	0.75	1		26.9	43.9	13.3	52.5	79.2	11.2	32.1	11.1	12.8	1.8	0.32	27.3	46.3	14.8	59.7	81	9.7	28.4	10.2	11	2	0.31	29.3	48.4	14.8	53.2	82.8	9.2	37.8	10.8	12.8	1.7	0.28		29.6	47.1
72	25	0	23.0469	126	88	71.33	100.667	51.1111	38	16	-1.625	0		25.5	41.7	9.9	57.3	80.6	9.5	29.9	12.1	11.4	1.5	0.32	27.1	44.5	10	55.9	78.7	10.6	30.3	13	12.1	1.5	0.33	25.9	41.2	9.4	55.4	77	10.1	30.7	12.5	12.3	1.5	0.36		25.8	46.6
73	74	1	24.7245	143	81	60.33	101.667	57.7778	62	10	3	2		14.9	29	7.1	43.3	70.9	14.1	30.9	12.3	14.5	1	0.44	15.4	31.3	7.2	43.8	70.3	14.4	28.8	12.4	14.2	1.3	0.44	15.5	32.6	7.5	38.8	69.4	15.1	30.6	11.9	15	1	0.45		14.4	27.4
74	65	1	26.0617	134	87	68.67	102.667	53.4444	47	15	2	2		15	32	9.1	49	74.6	13.1	29.9	12.3	13.5	1.2	0.39	14.5	32.3	9.3	49.4	74.5	13	29.1	12.6	13.4	1.3	0.39	14.6	30.1	8.9	48.6	74	13.6	29.5	12.8	13.6	1.4	0.4		15.4	31.2
75	66	1	30.1896	151	87	63.67	108.333	59.2222	64	13	-3	2																																				18.4	28.9
76	52	1	30.4578	126	78	55.67	94	50.6667	48	12	-2.75	1		25.9	52.7	14.3	45.9	74.3	14.6	26.7	12.3	14	1.6	0.39	26.6	51.5	13.7	44.7	74.4	14.6	24.7	12	13.6	1.7	0.39	23.7	46.9	13	43.6	73.2	15.9	24	12.1	14	1.7	0.41		23.6	46.4
77	64	1	36.2959	140	90	69.33	106.667	61.1111	50	10	0	Pseudophakic		21.7	47.9	7.8	48.5	76.2	12.3	28.6	11.7	13.3	1.1	0.37	21.7	46.4	7.9	48.2	77.7	12.7	32.3	12.3	13.6	1	0.35	21.2	45.1	7.7	47.9	73.9	13.7	25.3	11.6	13.1	1.3	0.4		21.8	43
78	38	1	29.8028	122	89	99.2	100	51.6667	33	15	-3.125	1		16.9	33.5	8.2	40.4	85	12.4	32.3	10.6	13.5	1.1	0.24	19	38.1	8.7	38	85.1	11.4	31.6	10.5	13.3	1	0.25	18	34.2	8.1	45.9	82.4	11.5	30.4	11.1	13	1.1	0.28		19.3	36.5
79	62	0	25.6055	107	70	75.67	82.3333	41.8889	37	13	-0.125	1		20	39.4	10.5	50.7	79	12.3	30.8	12.1	12.7	1.4	0.34	20.2	39.3	10.3	54.5	78.6	11.2	31.2	12.7	12.7	1.5	0.34	19.3	36.2	9.7	48	79.4	10.6	31.2	9.5	12.8	1.1	0.32		20.2	33.3
80	57	1	25.3815	138	98	61	111.333	65.2222	40	9	0.575	1		23.1	44.3	12	47.1	76.7	13.5	28.5	13.4	13	1.8	0.36	23.2	45.9	12.4	47	76.5	13.1	27.8	12.8	13.3	1.5	0.37	24.1	44.5	12.5	46.3	76.5	14.4	29.5	13.2	13.9	1.5	0.35		24.3	44.5
[truncated: 31 more columns]
